# Supplementary material for: Studies on the Complexation of Platinum(II) by Some 4-Nitroisothiazoles and the Cytotoxic Activity of the Resulting Complexes
Source: Molecules. 2025 Dec 22;31(1):34. doi: 10.3390/molecules31010034 (PMC12786457; doi:10.3390/molecules31010034)
Supplement: Supplementary file 1 [file molecules-31-00034-s001.zip]

Archive with 1 entries (1 files):
- molecules-3987912-supplementary.pdf
